# Supplementary material for: Scaly MoS2/rGO Composite as an Anode Material for High-Performance Potassium-Ion Battery
Source: Molecules. 2024 Jun 22;29(13):2977. doi: 10.3390/molecules29132977 (PMC11243079; doi:10.3390/molecules29132977)
Supplement: Supplementary file 1 [file molecules-29-02977-s001.zip]

Archive with 1 entries (1 files):
- molecules-3048315-supplementary.pdf
